# Supplementary material for: Cytokine-Family Biomarker Candidates for Small Abdominal Aortic Aneurysm Identified via Integrated mRNA and Protein Expression Profiling
Source: Int J Mol Sci. 2026 May 28;27(11):4863. doi: 10.3390/ijms27114863 (PMC13256898; doi:10.3390/ijms27114863)
Supplement: Supplementary file 1 [file ijms-27-04863-s001.zip › Supplementary Tables.xlsx]

## Sheet: Table S1
Candidate biomarker 1	Candidate biomarker 2	R	p value	FDR
CXCL8	IL1B	0.93772	< 2.2E-16	< 2.2E-16
IL10RA	IL17RA	0.628622	< 2.2E-16	< 2.2E-16
CXCL8	IL10RA	0.45313	8.3455e-11	2.78183e-10
IL10RA	IL1B	0.428898	1.01058e-09	2.52645e-09
IL17RA	IL1B	0.293954	4.65505e-05	9.31011e-05
CXCL8	IL17RA	0.287063	7.11049e-05	0.000118508
IL17RA	IL-17A	0.146407	0.0479678	0.0685254
IL10RA	IL-17A	0.0879807	0.236285	0.295356
CXCL8	IL-17A	0.0167531	0.821906	0.913229
IL1B	IL-17A	0.00231406	0.975198	0.975198

## Sheet: Table S2
Characteristic	Candidate biomarker	R	p
Fibrinogen	IL1B	-0.186196	0.0105161
Age	CXCL8	0.164723	0.0238857
Fibrinogen	CXCL8	-0.155372	0.0332466
Ddimery	IL17RA	0.150068	0.0398253
BMI	IL1B	0.149482	0.0406149
D-dimers	CXCL8	0.146909	0.0442395
BMI	CXCL8	0.137717	0.0594732
D-dimers	IL1B	0.133039	0.0687487
D-dimers	IL10RA	0.121476	0.0967841
Age	IL1B	0.11308	0.122323
Age	IL17RA	0.0987904	0.177397
CRP	IL-17A	0.097648	0.177839
CRP	IL17RA	0.084272	0.250218
Fibrinogen	IL-17A	0.0754664	0.298178
CRP	IL10RA	-0.0549206	0.454112
D-dimers	IL-17A	-0.0463159	0.523523
BMI	IL17RA	-0.0457546	0.532957
Fibrinogen	IL10RA	-0.0383614	0.601204
CRP	IL1B	-0.0327301	0.65567
CRP	CXCL8	-0.0314327	0.668495
Age	IL10RA	0.0176184	0.810346
BMI	IL10RA	0.0171079	0.815743
BMI	IL-17A	-0.0125665	0.862654
Fibrinogen	IL17RA	0.0106685	0.884468
Age	IL-17A	-0.00066232	0.992725

## Sheet: Table S3
Biomarker candidate	Feature	FDR
CXCL8	CAD	0.00621272
CXCL8	LEAD	0.0172122
CXCL8	Smoking	0.457504
IL10RA	CAD	0.927736
IL10RA	LEAD	0.634966
IL10RA	Smoking	0.929027
IL-17A	CAD	0.927736
IL-17A	LEAD	0.0567608
IL-17A	Smoking	0.927736
IL17RA	CAD	0.927736
IL17RA	LEAD	0.927736
IL17RA	Smoking	0.927736
IL1B	CAD	0.0114509
IL1B	LEAD	0.0292643
IL1B	Smoking	0.457504

## Sheet: Table S4
The lowest in hierarchy?	GO Biological Process term	# of reference genes	# of input genes	Fold Enrichment	p value	FDR
Yes	positive regulation of cell adhesion molecule production	1	1	> 100	0.000243	0.0465
Yes	positive regulation of interleukin-16 production	1	1	> 100	0.000243	0.0459
Yes	positive regulation of chemokine (C-X-C motif) ligand 1 production	5	2	> 100	4.72e-07	0.000624
Yes	interleukin-17A-mediated signaling pathway	6	2	> 100	7.08e-07	0.000643
Yes	positive regulation of interleukin-23 production	7	2	> 100	9.91e-07	0.000758
Yes	intestinal epithelial structure maintenance	7	2	> 100	9.91e-07	0.00072
Yes	fibroblast activation	11	2	> 100	2.6e-06	0.00135
Yes	interleukin-17-mediated signaling pathway	14	2	> 100	4.29e-06	0.00183
Yes	positive regulation of humoral immune response	21	2	> 100	9.9e-06	0.00369
Yes	positive regulation of cytokine production involved in inflammatory response	33	2	> 100	2.49e-05	0.00785
Yes	T-helper 17 type immune response	40	2	> 100	3.67e-05	0.0107
Yes	cellular response to interleukin-1	77	3	> 100	5.01e-07	0.00056
Yes	neutrophil chemotaxis	55	2	> 100	6.98e-05	0.0175
Yes	defense response to fungus	59	2	> 100	8.04e-05	0.0198
Yes	positive regulation of interleukin-6 production	100	3	> 100	1.11e-06	0.00073
Yes	protein K63-linked ubiquitination	71	2	> 100	0.000117	0.0261
Yes	regulation of interleukin-1 beta production	100	2	82.32	0.000232	0.0449
Yes	negative regulation of inflammatory response	198	3	62.36	8.65e-06	0.00349
Yes	response to lipopolysaccharide	310	3	39.83	3.31e-05	0.01
Yes	positive regulation of response to external stimulus	591	4	27.86	3.29e-06	0.00165
Yes	inflammatory response	609	4	27.03	3.71e-06	0.00168
Yes	positive regulation of defense response	466	3	26.5	0.000112	0.0257
Yes	regulation of cell population proliferation	1657	4	9.94	0.000196	0.0396
No	regulation of cell adhesion molecule production	7	2	> 100	9.91e-07	0.0008
No	regulation of interleukin-16 production	1	1	> 100	0.000243	0.0453
No	regulation of cytokine production	828	4	19.88	1.26e-05	0.00436
No	positive regulation of cytokine production	521	3	23.7	0.000155	0.0327
No	positive regulation of gene expression	1212	4	13.58	5.71e-05	0.0148
No	positive regulation of metabolic process	3516	5	5.85	0.000145	0.031
No	positive regulation of macromolecule metabolic process	3187	5	6.46	8.88e-05	0.0212
No	positive regulation of multicellular organismal process	1701	4	9.68	0.000217	0.0427
No	positive regulation of chemokine production	72	3	> 100	4.09e-07	0.000594
No	regulation of chemokine production	96	4	> 100	2.21e-09	1.61e-05
No	regulation of chemokine (C-X-C motif) ligand 1 production	6	2	> 100	7.08e-07	0.000605
No	cytokine-mediated signaling pathway	402	4	40.96	7.06e-07	0.000684
No	cellular response to cytokine stimulus	783	5	26.28	7.87e-08	0.000191
No	response to cytokine	885	5	23.25	1.45e-07	0.000264
No	response to peptide	900	5	22.87	1.58e-07	0.000256
No	response to chemical	3741	5	5.5	0.000198	0.0394
No	regulation of interleukin-23 production	10	2	> 100	2.12e-06	0.00119
No	maintenance of gastrointestinal epithelium	23	2	> 100	1.19e-05	0.00423
No	epithelial structure maintenance	40	2	> 100	3.67e-05	0.0109
No	digestive system process	83	2	99.18	0.000159	0.0331
No	cell activation	766	4	21.49	9.24e-06	0.00363
No	cellular response to interleukin-17	20	3	> 100	7.84e-09	2.85e-05
No	response to interleukin-17	20	3	> 100	7.84e-09	2.28e-05
No	regulation of humoral immune response	47	2	> 100	5.08e-05	0.0137
No	positive regulation of response to stimulus	2342	5	8.79	1.9e-05	0.00628
No	regulation of cytokine production involved in inflammatory response	72	2	> 100	0.00012	0.0264
No	immune response	1802	4	9.14	0.000273	0.0495
No	response to interleukin-1	102	3	> 100	1.17e-06	0.000742
No	neutrophil migration	67	2	> 100	0.000104	0.0243
No	granulocyte migration	92	4	> 100	1.86e-09	2.71e-05
No	myeloid leukocyte migration	123	4	> 100	6.05e-09	2.93e-05
No	leukocyte migration	245	4	67.2	9.71e-08	0.000202
No	cell migration	934	4	17.63	2.03e-05	0.00656
No	cell motility	1204	4	13.67	5.56e-05	0.0147
No	granulocyte chemotaxis	77	3	> 100	5.01e-07	0.000607
No	leukocyte chemotaxis	147	3	84	3.53e-06	0.00166
No	cell chemotaxis	220	3	56.13	1.19e-05	0.00431
No	chemotaxis	351	3	35.18	4.8e-05	0.0134
No	taxis	353	3	34.98	4.88e-05	0.0134
No	response to external stimulus	2039	5	10.09	9.5e-06	0.00364
No	locomotion	379	3	32.58	6.03e-05	0.0154
No	response to fungus	70	2	> 100	0.000113	0.0257
No	response to other organism	1496	5	13.76	2.02e-06	0.00122
No	biological process involved in interspecies interaction between organisms	1664	5	12.37	3.44e-06	0.00167
No	response to external biotic stimulus	1499	5	13.73	2.04e-06	0.00118
No	response to biotic stimulus	1542	5	13.35	2.35e-06	0.00126
No	defense response	1582	4	10.41	0.000163	0.0334
No	regulation of interleukin-6 production	153	3	80.71	3.99e-06	0.00176
No	negative regulation of response to external stimulus	418	3	29.54	8.07e-05	0.0196
No	regulation of response to external stimulus	1147	5	17.94	5.33e-07	0.000554
No	negative regulation of response to stimulus	1771	4	9.3	0.000255	0.0468
No	regulation of inflammatory response	441	4	37.33	1.02e-06	0.000708
No	regulation of defense response	891	4	18.48	1.69e-05	0.0057
No	regulation of response to stress	1484	4	11.09	0.000127	0.0275
No	negative regulation of defense response	293	3	42.14	2.8e-05	0.00865
No	response to molecule of bacterial origin	330	3	37.42	3.99e-05	0.0114
No	response to bacterium	705	4	23.35	6.64e-06	0.00276

## Sheet: Table S5
Gene	minimum	maximum	standard deviation	variance	NormFinder_score	geNorm_score
B2M	15.8027	22.5414	1.01396	1.02811	0.05	0.536618
GAPDH	20.0088	26.7021	1.04861	1.09958	0.03	0.480669
YWHAZ	23.8256	30.4298	0.948529	0.899707	0.04
